# Supplementary material for: Computational Insights into the Effect of Noncovalent S···S Interaction on the Excited-State Characteristics of Multiresonant Fluorophore
Source: Molecules. 2026 Jun 13;31(12):2076. doi: 10.3390/molecules31122076 (PMC13304540; doi:10.3390/molecules31122076)
Supplement: Supplementary file 1 [file molecules-31-02076-s001.zip]

Archive with 1 entries (1 files):
- molecules-4359644-supplementary.pdf
